# Supplementary material for: A recurrent cancer-associated substitution in DNA polymerase ε produces a hyperactive enzyme
Source: Nat Commun. 2019 Jan 22;10:374. doi: 10.1038/s41467-018-08145-2 (PMC6343027; doi:10.1038/s41467-018-08145-2)
Supplement: Supplementary file 3 — Source Data [file 41467_2018_8145_MOESM3_ESM.xlsx]

## Sheet: Fig. 1
Fig. 1a
	Time (min)	total DNA	remianing DNA	% remaining DNA
wild type Polε	0.2	5.88	1.92	32.6531
	0.5	6.83	1.64	24.0117
	3	6.27	0.33	5.26316
	10	99.93	0.07	0.070049
exo- Polε	0.2	50.13	49.87	99.4813
	0.5	50.1	49.9	99.6008
	3	50.04	49.96	99.8401
	10	50.08	49.92	99.6805
	20	50.07	49.93	99.7204
	60	50.13	49.87	99.4813
	120	50.11	49.89	99.561
Polε P301R	0.2	6.55	6.34	96.7939
	0.5	7.35	6.86	93.3333
	3	6.84	5.71	83.4795
	10	6.99	4.05	57.9399
	20	7.21	3.72	51.595
	60	7.05	1.54	21.844
	120	6.31	0.64	10.1426
Fig. 1b
	Time (min)	total DNA	remianing DNA	% remaining DNA
wild type Polε	0.2	8.34	0.44	5.27578
	0.5	8.13	0.05	0.615006
	3	8.33	0.04	0.480192
	10	9.2	0.02	0.217391
exo- Polε	0.2	50.12	49.88	99.5211
	0.5	50.07	49.93	99.7204
	3	50.09	49.11	98.0435
	10	50.08	49.92	99.6805
	20	50.08	49.92	99.6805
	60	50.11	49.89	99.561
	120	50.13	49.87	99.4813
Polε P301R	0.2	7.41	7	94.4669
	0.5	7.47	6.44	86.2115
	3	7.91	3.38	42.7307
	10	8.15	0.45	5.52147
	20	8.64	0.1	1.15741
	60	8.47	0.03	0.354191

## Sheet: Fig. 2
μ values for individual cultures
Strain Name	Genotype	Culture	CAN1 Mutation Rate (μ)	Median	Low CI	High CI
OK29	REV3 POL2	1	1.73452e-07	3.03071e-07	2.1612e-07	5.58462e-07
		2	2.1612e-07
		3	2.49217e-07
		4	2.49403e-07
		5	3.03071e-07
		6	4.30933e-07
		7	5.50616e-07
		8	5.58462e-07
		9	7.27845e-07
OK29-rev3	rev3Δ POL2	1	1.03332e-07	1.20417e-07	1.07509e-07	1.69686e-07
		2	1.07509e-07
		3	1.15436e-07
		4	1.20294e-07
		5	1.20417e-07
		6	1.23566e-07
		7	1.63348e-07
		8	1.69686e-07
		9	1.78865e-07
CB29	REV3 pol2-P301R	1	1.47156e-05	2.31605e-05	1.96267e-05	3.01278e-05
		2	1.67623e-05
		3	1.9061e-05
		4	1.93032e-05
		5	1.96267e-05
		6	1.97433e-05
		7	2.06922e-05
		8	2.13691e-05
		9	2.27174e-05
		10	2.36035e-05
		11	2.42775e-05
		12	2.47993e-05
		13	2.86471e-05
		14	3.01278e-05
		15	3.18266e-05
		16	3.44528e-05
		17	4.35545e-05
		18	5.55885e-05
CB30	rev3Δ pol2-P301R	1	1.66708e-05	3.01718e-05	2.31352e-05	4.25108e-05
		2	2.05209e-05
		3	2.17124e-05
		4	2.31352e-05
		5	2.55675e-05
		6	2.64189e-05
		7	2.88739e-05
		8	2.98721e-05
		9	3.04715e-05
		10	3.13511e-05
		11	3.72267e-05
		12	4.246e-05
		13	4.25108e-05
		14	4.48965e-05
		15	5.11139e-05
		16	5.63038e-05

## Sheet: Fig. 3
Fig. 3a
	Time (min)	total DNA	full-length	% full length
wt Polε	0.2	310185	54.48	0.0175637
	0.5	313843	128.16	0.0408357
	3	237655	2361.58	0.993703
	15	262798	5499.46	2.09266
exo- Polε	0.2	343988	24.48	0.00711652
	0.5	333661	268.29	0.080408
	3	310939	592.51	0.190555
	15	278515	6091.25	2.18705
Polε P301R	0.2	343522	28.4	0.00826731
	0.5	314357	2300.79	0.731904
	3	273768	36438.8	13.3101
	15	272572	98364.7	36.0876
Fig. 3c
	Time (min)	Max. length product (relative units)
wt Polε	2	0.02
	8	3.44
	15	18.56
exo- Polε	2	0.13
	8	0.85
	15	12.02
Polε P301R	2	0.04
	8	18.95
	15	46
Cy5 signal								EthBr signal (used to determine position of DNA markers)
Fig. 3d

## Sheet: Fig. 4
Fig. 4a
	Time (min)	total DNA	extended DNA	% extended DNA
wt Polε	0.2	5.75	0.92	16
	0.5	7.15	1.64	22.9371
	3	7.14	4.71	65.9664
	15	6.95	6.6	94.964
exo- Polε	0.2	8.4	0.01	0.119048
	0.5	7.73	0.06	0.776197
	3	7.64	1.07	14.0052
	15	7.16	4.65	64.9441
Polε P301R	0.2	8.17	0.16	1.95838
	0.5	7.57	0.91	12.0211
	3	6.63	4.38	66.0633
	15	5.33	5.12	96.06
Fig. 4b
	digested substrate by BsaJI	non-digested substrate	% digested substrate
wt Polε	6.23	0.63	90.8163
exo- Polε	1.81	6.48	21.8335
Polε P301R	0.03	8.58	0.348432

## Sheet: Fig. 5
Fig. 5a
	Time (min)	total DNA	>71nt DNA	% bypassing
wt Polε	0.2	7.57	0.15	1.98151
	0.5	7.75	0.15	1.93548
	3	7.23	0.14	1.93638
	15	7.03	0.35	4.97866
exo- Polε	0.2	8.08	0	0
	0.5	7.44	0.07	0.94086
	3	8.02	0.4	4.98753
	15	6.64	2.32	34.9398
Polε P301R	0.2	8.2	0.08	0.97561
	0.5	8.71	0.78	8.95522
	3	6.33	4.1	64.7709
	15	7.51	6.61	88.016
											1
Fig. 5b
	Time (min)	total DNA	>71nt DNA	% bypassing
wt Polε	0.2	8.25	0.03	0.363636
	0.5	8.19	0.07	0.854701
	3	8.33	0.08	0.960384
	15	7.37	0.07	0.949796
exo- Polε	0.2	7.96	0.03	0.376884
	0.5	8	0.02	0.25
	3	8.66	0.02	0.230947
	15	7.25	0.04	0.551724
Polε P301R	0.2	7.81	0.04	0.512164
	0.5	7.05	0.03	0.425532
	3	5.81	1.82	31.3253
	15	6.25	5.65	90.4
Fig. 5c
	digested substrate by BsaJ1	non-digested substrate	% digested substrate
Polε P301R	7.9	0.63	92.6143

## Sheet: Supplementary Fig. 2
Supplementary Fig. 2
exo assay by WT Polε
DNA substrate	Time(min)	total DNA	remianing DNA	% remianing DNA
p50/t80	0.2	5.41	1.16	21.4418
	0.5	3.74	0.51	13.6364
	3	4.39	0.07	1.59453
	10	4.84	0	0
p51t/t80	0.2	4.05	0.21	5.18519
	0.5	2.82	0.02	0.70922
	3	3.29	0	0
	10	3.82	0	0
p52it/t80	0.2	4.17	0.4	9.59233
	0.5	3.43	0	0
	3	3.34	0.01	0.299401
	10	3.58	0	0
p53it/t80	0.2	3.8	0.45	11.8421
	0.5	3.19	0.1	3.1348
	3	1.81	0	0
	10	3.58	0.01	0.27933
p54it/t80	0.2	5.19	2.42	46.6281
	0.5	3.71	1.76	47.4394
	3	3.4	0.27	7.94118
	10	4.08	0.02	0.490196
p55it/t80	0.2	4.59	2.7	58.8235
	0.5	2.63	1.24	47.1483
	3	2.47	0.16	6.47773
	10	3.18	0	0
exo assay by Polε-P301R
DNA substrate	Time(min)	total DNA	remianing DNA	% remianing DNA
p50/t80	0.2	3.07	2.98	97.0684
	0.5	2.43	2.22	91.358
	3	2.46	1.88	76.4228
	10	2.39	1.32	55.2301
p51t/t80	0.2	2.24	2.03	90.625
	0.5	1.73	1.44	83.237
	3	1.73	0.88	50.8671
	10	1.84	0.29	15.7609
p52it/t80	0.2	2.6	2.07	79.6154
	0.5	1.9	1.28	67.3684
	3	1.94	0.7	36.0825
	10	2.05	0.16	7.80488
p53it/t80	0.2	2.76	2.24	81.1594
	0.5	2.06	1.52	73.7864
	3	1.96	0.79	40.3061
	10	2.01	0.29	14.4279
p54it/t80	0.2	3.89	3.73	95.8869
	0.5	2.68	2.49	92.9104
	3	2.64	2.09	79.1667
	10	2.67	1.69	63.2959
p55it/t80	0.2	3.41	3.2	93.8416
	0.5	2.6	2.43	93.4615
	3	2.44	2.23	91.3934
	10	2.44	2.12	86.8852

## Sheet: Supplementary Fig. 3
Supplementary Fig.3
strain	dCTP	dTTP	dATP	dGTP
	pmol/10e8 cells
WT1A	74.6714	187.529	106.325	69.6435
WT1B	68.1279	176.624	96.1444	69.007
Wild type	71.3996	182.076	101.235	69.3253
Range	6.54351	10.9055	10.1804	0.636447
1/2 range	3.27175	5.45274	5.09022	0.318224
strain	dCTP	dTTP	dATP	dGTP
	pmol/10e8 cells
DK028_3 (pol2-P301R)	77.8019	198.945	114.937	75.5024
DK028_4 (pol2-P301R)	77.7296	201.024	118.412	79.7834
pol2 P301R	77.7658	199.984	116.675	77.6429
	0.0361219	-1.03965	-1.73752	-2.14047
Range	0.0361219	1.03965	1.73752	2.14047
1/2 range	0.0180609	0.519826	0.86876	1.07024

## Sheet: Supplementary Fig. 5
Supplementary Fig. 5
	conc.(nM)	extended DNA	total DNA	extended DNA %	active fraction(nM)
wt Polε	16.6667	0.19	7.11	0.0267229	2.22691
	33.3333	0.6	7.08	0.0847458	7.06215
	50	0.63	6.47	0.0973725	8.11437
	66.6667	1.03	7.04	0.146307	12.1922
	83.3333	1.24	6.68	0.185629	15.4691
exo- Polε	16.6667	0.21	6.45	0.0325581	2.71318
	33.3333	0.42	6.26	0.0670927	5.59105
	50	0.68	6.5	0.104615	8.71795
	66.6667	5.51	45.41	0.121339	10.1116
	83.3333	6.99	42.08	0.166112	13.8427
Polε P301R	16.6667	0.21	5.32	0.0394737	3.28947
	33.3333	0.41	5.02	0.0816733	6.80611
	50	0.66	4.81	0.137214	11.4345
	66.6667	8.16	46.06	0.17716	14.7634
	83.3333	0.89	4.23	0.210402	17.5335

## Sheet: Supplementary Fig. 6
Supplementary Fig. 6f
Substrate: P51IT/T80-NH						Substrate: P52 IT/T80-NH						Substrate: P53IT/T80						Substrate: P54IT/T80						Substrate: P55IT/T80
	Time (min)	total DNA	extended primer	% extended			Time (min)	total DNA	extended primer	% extended			Time (min)	total DNA	extended primer	% extended			Time (min)	total DNA	extended primer	% extended			Time (min)	total DNA	extended primer	% extended
wt Polε	0.2	5.33	0.61	11.4447		wt Polε	0.2	4.02	0.70149	17.45		wt Polε	0.2	4.72	0.27	5.72034		wt Polε	0.2	4.82	0.06	1.24481		wt Polε	0.2	75.77	22.48	29.6687
	0.5	4.91	0.84	17.1079			0.5	3.36	0.600096	17.86			0.5	2.69	0.37	13.7546			0.5	3.39	0.32	9.43953			0.5	23.75	7.44	31.3263
	3	5.08	1.29	25.3937			3	3.78	1.00737	26.65			3	2.76	0.58	21.0145			3	3.54	0.54	15.2542			3	25.45	8.8	34.5776
	15	4.6	2.05	44.5652			15	3.49	1.45184	41.6			15	2.73	1.19	43.5897			15	3.43	1.17	34.1108			15	2.85	1.47	51.5789
exo- Polε	0.2	5.35	0	0		exo- Polε	0.2	2.8	0.007	0.25		exo- Polε	0.2	3.33	0	0		exo- Polε	0.2	3.87	0.02	0.516796		exo- Polε	0.2	21	3.34	15.9048
	0.5	4.78	0.02	0.41841			0.5	2.21	0.010829	0.49			0.5	2.89	0.16	5.53633			0.5	3.46	0.15	4.33526			0.5	19.69	3.53	17.9279
	3	4.8	0.04	0.833333			3	2.59	0.154882	5.98			3	2.69	0.31	11.5242			3	3.5	0.26	7.42857			3	77.48	22.52	29.0656
	15	4.58	0.48	10.4803			15	87.82	12.1719	13.86			15	2.65	0.89	33.5849			15	3.3	0.72	21.8182			15	19.53	8.19	41.9355
Polε P301R	0.2	4.14	0.03	0.724638		Polε P301R	0.2	2.3	0.08165	3.55		Polε P301R	0.2	4.81	0.21	4.3659		Polε P301R	0.2	5.15	0.22	4.27184		Polε P301R	0.2	5.81	2.47	42.5129
	0.5	4.17	0.06	1.43885			0.5	2.16	0.14472	6.7			0.5	2.81	0.43	15.3025			0.5	3.43	0.4	11.6618			0.5	68.87	31.13	45.2011
	3	3.46	0.31	8.95954			3	2	0.259	12.95			3	2.79	0.59	21.147			3	3.2	0.58	18.125			3	5.39	2.69	49.9072
	15	3.55	1.14	32.1127			15	1.71	0.634068	37.08			15	2.47	1.13	45.749			15	3.02	1.16	38.4106			15	6.53	4.08	62.4809
Supplementary Fig. 6a
Supplementary Fig. 6b
Supplementary Fig. 6c
Supplementary Fig. 6d
Supplementary Fig. 6e
